# Supplementary material for: Exploring the causal relationship between gastroesophageal reflux and oral lesions: A mendelian randomization study
Source: Front Genet. 2022 Nov 29;13:1046989. doi: 10.3389/fgene.2022.1046989 (PMC9745088; doi:10.3389/fgene.2022.1046989)
Supplement: Supplementary file 2 [file DataSheet3.CSV]

id.exposure	id.outcome	outcome	exposure	method	Q	Q_df	Q_pval
ebi-a-GCST90000514	ukb-b-11161	Mouth/teeth dental problems: Painful gums || id:ukb-b-11161	Gastroesophageal reflux disease || id:ebi-a-GCST90000514	MR Egger	65.39497655	75	0.777983986
ebi-a-GCST90000514	ukb-b-11161	Mouth/teeth dental problems: Painful gums || id:ukb-b-11161	Gastroesophageal reflux disease || id:ebi-a-GCST90000514	Inverse variance weighted	71.16706225	76	0.635417227
ebi-a-GCST90000514	ukb-b-12849	Mouth/teeth dental problems: Loose teeth || id:ukb-b-12849	Gastroesophageal reflux disease || id:ebi-a-GCST90000514	MR Egger	85.75126355	72	0.128202795
ebi-a-GCST90000514	ukb-b-12849	Mouth/teeth dental problems: Loose teeth || id:ukb-b-12849	Gastroesophageal reflux disease || id:ebi-a-GCST90000514	Inverse variance weighted	86.44274351	73	0.134544975
ebi-a-GCST90000514	ukb-b-19191	Mouth/teeth dental problems: Toothache || id:ukb-b-19191	Gastroesophageal reflux disease || id:ebi-a-GCST90000514	MR Egger	94.04584443	75	0.067658259
ebi-a-GCST90000514	ukb-b-19191	Mouth/teeth dental problems: Toothache || id:ukb-b-19191	Gastroesophageal reflux disease || id:ebi-a-GCST90000514	Inverse variance weighted	95.11799703	76	0.068114775
ebi-a-GCST90000514	ukb-b-6458	Mouth/teeth dental problems: Mouth ulcers || id:ukb-b-6458	Gastroesophageal reflux disease || id:ebi-a-GCST90000514	MR Egger	74.64726586	69	0.299924403
ebi-a-GCST90000514	ukb-b-6458	Mouth/teeth dental problems: Mouth ulcers || id:ukb-b-6458	Gastroesophageal reflux disease || id:ebi-a-GCST90000514	Inverse variance weighted	74.66075329	70	0.329402288
