# Supplementary material for: Exploring the causal relationship between gastroesophageal reflux and oral lesions: A mendelian randomization study
Source: Front Genet. 2022 Nov 29;13:1046989. doi: 10.3389/fgene.2022.1046989 (PMC9745088; doi:10.3389/fgene.2022.1046989)
Supplement: Supplementary file 3 [file DataSheet4.xlsx]

## Sheet: Sheet1
GWAS ID	Year	Trait	Consortium	Sample size	Number of SNPs
ebi-a-GCST90000514	2021	Gastroesophageal reflux disease	NA	602604	2320781
ukb-b-11161	2018	Mouth/teeth dental problems: Painful gums	MRC-IEU	461113	9851867
ukb-b-12849	2018	Mouth/teeth dental problems: Loose teeth	MRC-IEU	461113	9851867
ukb-b-19191	2018	Mouth/teeth dental problems: Toothache	MRC-IEU	461113	9851867
ukb-b-6458	2018	Mouth/teeth dental problems: Mouth ulcers	MRC-IEU	461113	9851867
