# Supplementary material for: Exploring the causal relationship between gastroesophageal reflux and oral lesions: A mendelian randomization study
Source: Front Genet. 2022 Nov 29;13:1046989. doi: 10.3389/fgene.2022.1046989 (PMC9745088; doi:10.3389/fgene.2022.1046989)
Supplement: Supplementary file 4 [file DataSheet6.xlsx]

## Sheet: Loosen teeth
SNP	effect_allele.exposure	other_allele.exposure	effect_allele.outcome	other_allele.outcome	beta.exposure	beta.outcome	eaf.exposure	eaf.outcome	remove	palindromic	ambiguous	id.outcome	chr	pos	se.outcome	samplesize.outcome	pval.outcome	outcome	originalname.outcome	outcome.deprecated	mr_keep.outcome	data_source.outcome	chr.exposure	pos.exposure	se.exposure	pval.exposure	samplesize.exposure	id.exposure	exposure	mr_keep.exposure	pval_origin.exposure	data_source.exposure	action	mr_keep
rs10010963	T	C	T	C	-0.0269803	-0.000300426	0.616433	0.617221	FALSE	FALSE	FALSE	ukb-b-12849	4	159839313	0.000426006	461113	0.48	Mouth/teeth dental problems: Loose teeth || id:ukb-b-12849	Mouth/teeth dental problems: Loose teeth	Mouth/teeth dental problems: Loose teeth || ||	TRUE	igd	4	159839313	0.00494665	4.92e-08	602604	ebi-a-GCST90000514	Gastroesophageal reflux disease || id:ebi-a-GCST90000514	TRUE	reported	igd	2	TRUE
rs1011407	G	A	G	A	-0.0420618	-0.000935643	0.121628	0.120984	FALSE	FALSE	FALSE	ukb-b-12849	2	60665768	0.000634311	461113	0.14	Mouth/teeth dental problems: Loose teeth || id:ukb-b-12849	Mouth/teeth dental problems: Loose teeth	Mouth/teeth dental problems: Loose teeth || ||	TRUE	igd	2	60665768	0.00735917	1.09e-08	602604	ebi-a-GCST90000514	Gastroesophageal reflux disease || id:ebi-a-GCST90000514	TRUE	reported	igd	2	TRUE
rs10133111	A	G	A	G	0.0417875	0.000864423	0.162996	0.163647	FALSE	FALSE	FALSE	ukb-b-12849	14	103377321	0.000558315	461113	0.12	Mouth/teeth dental problems: Loose teeth || id:ukb-b-12849	Mouth/teeth dental problems: Loose teeth	Mouth/teeth dental problems: Loose teeth || ||	TRUE	igd	14	103377321	0.00650789	1.35e-10	602604	ebi-a-GCST90000514	Gastroesophageal reflux disease || id:ebi-a-GCST90000514	TRUE	reported	igd	2	TRUE
rs1021363	G	A	G	A	-0.031217	-8.18e-05	0.641992	0.643586	FALSE	FALSE	FALSE	ukb-b-12849	10	106610839	0.000432367	461113	0.85	Mouth/teeth dental problems: Loose teeth || id:ukb-b-12849	Mouth/teeth dental problems: Loose teeth	Mouth/teeth dental problems: Loose teeth || ||	TRUE	igd	10	106610839	0.00502204	5.1e-10	602604	ebi-a-GCST90000514	Gastroesophageal reflux disease || id:ebi-a-GCST90000514	TRUE	reported	igd	2	TRUE
rs10837002	G	C	G	C	0.0276491	0.00033514	0.35122	0.352328	FALSE	TRUE	FALSE	ukb-b-12849	11	38565727	0.00043238	461113	0.44	Mouth/teeth dental problems: Loose teeth || id:ukb-b-12849	Mouth/teeth dental problems: Loose teeth	Mouth/teeth dental problems: Loose teeth || ||	TRUE	igd	11	38565727	0.00503665	4.03e-08	602604	ebi-a-GCST90000514	Gastroesophageal reflux disease || id:ebi-a-GCST90000514	TRUE	reported	igd	2	TRUE
rs11762636	A	C	A	C	-0.0514827	-0.000812754	0.180282	0.182154	FALSE	FALSE	FALSE	ukb-b-12849	7	2061111	0.000536189	461113	0.13	Mouth/teeth dental problems: Loose teeth || id:ukb-b-12849	Mouth/teeth dental problems: Loose teeth	Mouth/teeth dental problems: Loose teeth || ||	TRUE	igd	7	2061111	0.00625598	1.88e-16	602604	ebi-a-GCST90000514	Gastroesophageal reflux disease || id:ebi-a-GCST90000514	TRUE	reported	igd	2	TRUE
rs11953061	T	C	T	C	0.0281599	0.000915753	0.338908	0.33831	FALSE	FALSE	FALSE	ukb-b-12849	5	120144025	0.00043875	461113	0.0369999	Mouth/teeth dental problems: Loose teeth || id:ukb-b-12849	Mouth/teeth dental problems: Loose teeth	Mouth/teeth dental problems: Loose teeth || ||	TRUE	igd	5	120144025	0.00508694	3.1e-08	602604	ebi-a-GCST90000514	Gastroesophageal reflux disease || id:ebi-a-GCST90000514	TRUE	reported	igd	2	TRUE
rs12204714	T	C	T	C	-0.028817	-8.88e-05	0.632223	0.63291	FALSE	FALSE	FALSE	ukb-b-12849	6	152235339	0.000429287	461113	0.84	Mouth/teeth dental problems: Loose teeth || id:ukb-b-12849	Mouth/teeth dental problems: Loose teeth	Mouth/teeth dental problems: Loose teeth || ||	TRUE	igd	6	152235339	0.00499422	7.92e-09	602604	ebi-a-GCST90000514	Gastroesophageal reflux disease || id:ebi-a-GCST90000514	TRUE	reported	igd	2	TRUE
rs12357321	A	G	A	G	0.0317159	8.35e-05	0.311087	0.313044	FALSE	FALSE	FALSE	ukb-b-12849	10	21790476	0.000449873	461113	0.85	Mouth/teeth dental problems: Loose teeth || id:ukb-b-12849	Mouth/teeth dental problems: Loose teeth	Mouth/teeth dental problems: Loose teeth || ||	TRUE	igd	10	21790476	0.00523077	1.33e-09	602604	ebi-a-GCST90000514	Gastroesophageal reflux disease || id:ebi-a-GCST90000514	TRUE	reported	igd	2	TRUE
rs12453010	T	C	T	C	0.0296967	0.000847496	0.394803	0.39337	FALSE	FALSE	FALSE	ukb-b-12849	17	50316131	0.000425199	461113	0.0460002	Mouth/teeth dental problems: Loose teeth || id:ukb-b-12849	Mouth/teeth dental problems: Loose teeth	Mouth/teeth dental problems: Loose teeth || ||	TRUE	igd	17	50316131	0.00493315	1.75e-09	602604	ebi-a-GCST90000514	Gastroesophageal reflux disease || id:ebi-a-GCST90000514	TRUE	reported	igd	2	TRUE
rs12598916	G	C	G	C	-0.0332614	-0.00115239	0.274798	0.275276	FALSE	TRUE	FALSE	ukb-b-12849	16	60658751	0.000463912	461113	0.0129999	Mouth/teeth dental problems: Loose teeth || id:ukb-b-12849	Mouth/teeth dental problems: Loose teeth	Mouth/teeth dental problems: Loose teeth || ||	TRUE	igd	16	60658751	0.00539171	6.87e-10	602604	ebi-a-GCST90000514	Gastroesophageal reflux disease || id:ebi-a-GCST90000514	TRUE	reported	igd	2	TRUE
rs12967855	G	A	G	A	-0.0365451	-0.00113986	0.670435	0.668712	FALSE	FALSE	FALSE	ukb-b-12849	18	35138245	0.000441308	461113	0.00980009	Mouth/teeth dental problems: Loose teeth || id:ukb-b-12849	Mouth/teeth dental problems: Loose teeth	Mouth/teeth dental problems: Loose teeth || ||	TRUE	igd	18	35138245	0.00513354	1.09e-12	602604	ebi-a-GCST90000514	Gastroesophageal reflux disease || id:ebi-a-GCST90000514	TRUE	reported	igd	2	TRUE
rs12997558	A	G	A	G	0.0278184	0.000118955	0.358751	0.359031	FALSE	FALSE	FALSE	ukb-b-12849	2	41704580	0.000432392	461113	0.780001	Mouth/teeth dental problems: Loose teeth || id:ukb-b-12849	Mouth/teeth dental problems: Loose teeth	Mouth/teeth dental problems: Loose teeth || ||	TRUE	igd	2	41704580	0.00502214	3.04e-08	602604	ebi-a-GCST90000514	Gastroesophageal reflux disease || id:ebi-a-GCST90000514	TRUE	reported	igd	2	TRUE
rs13107325	T	C	T	C	0.0701443	0.000262334	0.074445	0.074888	FALSE	FALSE	FALSE	ukb-b-12849	4	103188709	0.000786278	461113	0.74	Mouth/teeth dental problems: Loose teeth || id:ukb-b-12849	Mouth/teeth dental problems: Loose teeth	Mouth/teeth dental problems: Loose teeth || ||	TRUE	igd	4	103188709	0.00918312	2.2e-14	602604	ebi-a-GCST90000514	Gastroesophageal reflux disease || id:ebi-a-GCST90000514	TRUE	reported	igd	2	TRUE
rs1334297	A	G	A	G	-0.0387984	-0.000136046	0.734249	0.735515	FALSE	FALSE	FALSE	ukb-b-12849	13	58335375	0.000469515	461113	0.77	Mouth/teeth dental problems: Loose teeth || id:ukb-b-12849	Mouth/teeth dental problems: Loose teeth	Mouth/teeth dental problems: Loose teeth || ||	TRUE	igd	13	58335375	0.00545512	1.14e-12	602604	ebi-a-GCST90000514	Gastroesophageal reflux disease || id:ebi-a-GCST90000514	TRUE	reported	igd	2	TRUE
rs13409451	G	A	G	A	-0.0277081	0.000122735	0.392403	0.390441	FALSE	FALSE	FALSE	ukb-b-12849	2	144257639	0.000424791	461113	0.77	Mouth/teeth dental problems: Loose teeth || id:ukb-b-12849	Mouth/teeth dental problems: Loose teeth	Mouth/teeth dental problems: Loose teeth || ||	TRUE	igd	2	144257639	0.00493183	1.93e-08	602604	ebi-a-GCST90000514	Gastroesophageal reflux disease || id:ebi-a-GCST90000514	TRUE	reported	igd	2	TRUE
rs1431196	G	A	G	A	0.0324197	0.00111704	0.428432	0.426177	FALSE	FALSE	FALSE	ukb-b-12849	18	50832102	0.00041898	461113	0.00769999	Mouth/teeth dental problems: Loose teeth || id:ukb-b-12849	Mouth/teeth dental problems: Loose teeth	Mouth/teeth dental problems: Loose teeth || ||	TRUE	igd	18	50832102	0.00486448	2.65e-11	602604	ebi-a-GCST90000514	Gastroesophageal reflux disease || id:ebi-a-GCST90000514	TRUE	reported	igd	2	TRUE
rs1510719	C	T	C	T	-0.0388844	-0.000867699	0.383439	0.380589	FALSE	FALSE	FALSE	ukb-b-12849	4	140938116	0.000426461	461113	0.0420001	Mouth/teeth dental problems: Loose teeth || id:ukb-b-12849	Mouth/teeth dental problems: Loose teeth	Mouth/teeth dental problems: Loose teeth || ||	TRUE	igd	4	140938116	0.00494701	3.84e-15	602604	ebi-a-GCST90000514	Gastroesophageal reflux disease || id:ebi-a-GCST90000514	TRUE	reported	igd	2	TRUE
rs1592757	C	G	C	G	0.0311051	0.000722036	0.355772	0.355784	FALSE	TRUE	FALSE	ukb-b-12849	5	103889998	0.000431768	461113	0.0940005	Mouth/teeth dental problems: Loose teeth || id:ukb-b-12849	Mouth/teeth dental problems: Loose teeth	Mouth/teeth dental problems: Loose teeth || ||	TRUE	igd	5	103889998	0.00502465	6e-10	602604	ebi-a-GCST90000514	Gastroesophageal reflux disease || id:ebi-a-GCST90000514	TRUE	reported	igd	2	TRUE
rs1596747	G	A	G	A	0.0310869	-0.000552038	0.494136	0.492212	FALSE	FALSE	FALSE	ukb-b-12849	2	193802478	0.000413713	461113	0.18	Mouth/teeth dental problems: Loose teeth || id:ukb-b-12849	Mouth/teeth dental problems: Loose teeth	Mouth/teeth dental problems: Loose teeth || ||	TRUE	igd	2	193802478	0.00480742	1e-10	602604	ebi-a-GCST90000514	Gastroesophageal reflux disease || id:ebi-a-GCST90000514	TRUE	reported	igd	2	TRUE
rs1716171	T	C	T	C	0.0383981	4.45e-05	0.790024	0.788113	FALSE	FALSE	FALSE	ukb-b-12849	12	123716376	0.000506793	461113	0.93	Mouth/teeth dental problems: Loose teeth || id:ukb-b-12849	Mouth/teeth dental problems: Loose teeth	Mouth/teeth dental problems: Loose teeth || ||	TRUE	igd	12	123716376	0.00590382	7.83e-11	602604	ebi-a-GCST90000514	Gastroesophageal reflux disease || id:ebi-a-GCST90000514	TRUE	reported	igd	2	TRUE
rs17379561	T	A	T	A	0.0530714	0.000737142	0.144391	0.142947	FALSE	TRUE	FALSE	ukb-b-12849	1	98340139	0.00059096	461113	0.21	Mouth/teeth dental problems: Loose teeth || id:ukb-b-12849	Mouth/teeth dental problems: Loose teeth	Mouth/teeth dental problems: Loose teeth || ||	TRUE	igd	1	98340139	0.00686573	1.08e-14	602604	ebi-a-GCST90000514	Gastroesophageal reflux disease || id:ebi-a-GCST90000514	TRUE	reported	igd	2	TRUE
rs1883842	G	T	G	T	0.0308332	-0.00013535	0.279255	0.277232	FALSE	FALSE	FALSE	ukb-b-12849	20	41223062	0.000462891	461113	0.77	Mouth/teeth dental problems: Loose teeth || id:ukb-b-12849	Mouth/teeth dental problems: Loose teeth	Mouth/teeth dental problems: Loose teeth || ||	TRUE	igd	20	41223062	0.00536826	9.27e-09	602604	ebi-a-GCST90000514	Gastroesophageal reflux disease || id:ebi-a-GCST90000514	TRUE	reported	igd	2	TRUE
rs2016933	G	C	G	C	-0.0310253	3.91e-05	0.730053	0.726628	FALSE	TRUE	FALSE	ukb-b-12849	3	65653157	0.000464167	461113	0.93	Mouth/teeth dental problems: Loose teeth || id:ukb-b-12849	Mouth/teeth dental problems: Loose teeth	Mouth/teeth dental problems: Loose teeth || ||	TRUE	igd	3	65653157	0.00542057	1.04e-08	602604	ebi-a-GCST90000514	Gastroesophageal reflux disease || id:ebi-a-GCST90000514	TRUE	reported	igd	2	TRUE
rs2023878	T	C	T	C	-0.0362846	0.00050378	0.192377	0.192033	FALSE	FALSE	FALSE	ukb-b-12849	19	18834124	0.000526352	461113	0.34	Mouth/teeth dental problems: Loose teeth || id:ukb-b-12849	Mouth/teeth dental problems: Loose teeth	Mouth/teeth dental problems: Loose teeth || ||	TRUE	igd	19	18834124	0.00611913	3.04e-09	602604	ebi-a-GCST90000514	Gastroesophageal reflux disease || id:ebi-a-GCST90000514	TRUE	reported	igd	2	TRUE
rs2043539	A	G	A	G	0.0272058	0.000170072	0.41866	0.419231	FALSE	FALSE	FALSE	ukb-b-12849	7	12253880	0.0004188	461113	0.68	Mouth/teeth dental problems: Loose teeth || id:ukb-b-12849	Mouth/teeth dental problems: Loose teeth	Mouth/teeth dental problems: Loose teeth || ||	TRUE	igd	7	12253880	0.00486485	2.24e-08	602604	ebi-a-GCST90000514	Gastroesophageal reflux disease || id:ebi-a-GCST90000514	TRUE	reported	igd	2	TRUE
rs2106353	T	G	T	G	0.0367491	-0.000216222	0.231451	0.230263	FALSE	FALSE	FALSE	ukb-b-12849	7	126506598	0.000493248	461113	0.66	Mouth/teeth dental problems: Loose teeth || id:ukb-b-12849	Mouth/teeth dental problems: Loose teeth	Mouth/teeth dental problems: Loose teeth || ||	TRUE	igd	7	126506598	0.00572505	1.37e-10	602604	ebi-a-GCST90000514	Gastroesophageal reflux disease || id:ebi-a-GCST90000514	TRUE	reported	igd	2	TRUE
rs2145318	A	T	A	T	0.0353431	0.000537198	0.486642	0.487697	FALSE	TRUE	TRUE	ukb-b-12849	6	26496603	0.000413571	461113	0.19	Mouth/teeth dental problems: Loose teeth || id:ukb-b-12849	Mouth/teeth dental problems: Loose teeth	Mouth/teeth dental problems: Loose teeth || ||	TRUE	igd	6	26496603	0.0048106	2.03e-13	602604	ebi-a-GCST90000514	Gastroesophageal reflux disease || id:ebi-a-GCST90000514	TRUE	reported	igd	2	FALSE
rs215614	A	G	A	G	-0.0328541	8.14e-05	0.629725	0.627833	FALSE	FALSE	FALSE	ukb-b-12849	7	32347335	0.000428227	461113	0.85	Mouth/teeth dental problems: Loose teeth || id:ukb-b-12849	Mouth/teeth dental problems: Loose teeth	Mouth/teeth dental problems: Loose teeth || ||	TRUE	igd	7	32347335	0.00497715	4.08e-11	602604	ebi-a-GCST90000514	Gastroesophageal reflux disease || id:ebi-a-GCST90000514	TRUE	reported	igd	2	TRUE
rs2164300	T	C	T	C	-0.0264751	0.000336204	0.523279	0.519047	FALSE	FALSE	FALSE	ukb-b-12849	4	67813017	0.000415436	461113	0.42	Mouth/teeth dental problems: Loose teeth || id:ukb-b-12849	Mouth/teeth dental problems: Loose teeth	Mouth/teeth dental problems: Loose teeth || ||	TRUE	igd	4	67813017	0.00482677	4.13e-08	602604	ebi-a-GCST90000514	Gastroesophageal reflux disease || id:ebi-a-GCST90000514	TRUE	reported	igd	2	TRUE
rs2240326	A	G	A	G	-0.0471681	-0.000452222	0.473775	0.477254	FALSE	FALSE	FALSE	ukb-b-12849	3	50128386	0.000413575	461113	0.27	Mouth/teeth dental problems: Loose teeth || id:ukb-b-12849	Mouth/teeth dental problems: Loose teeth	Mouth/teeth dental problems: Loose teeth || ||	TRUE	igd	3	50128386	0.00481335	1.13e-22	602604	ebi-a-GCST90000514	Gastroesophageal reflux disease || id:ebi-a-GCST90000514	TRUE	reported	igd	2	TRUE
rs2358016	G	C	G	C	0.028271	0.000202574	0.498113	0.495863	FALSE	TRUE	TRUE	ukb-b-12849	2	162007430	0.000413645	461113	0.62	Mouth/teeth dental problems: Loose teeth || id:ukb-b-12849	Mouth/teeth dental problems: Loose teeth	Mouth/teeth dental problems: Loose teeth || ||	TRUE	igd	2	162007430	0.00481025	4.17e-09	602604	ebi-a-GCST90000514	Gastroesophageal reflux disease || id:ebi-a-GCST90000514	TRUE	reported	igd	2	FALSE
rs2396133	G	A	G	A	0.0293547	3.58e-05	0.475329	0.476441	FALSE	FALSE	FALSE	ukb-b-12849	7	109197067	0.000414855	461113	0.93	Mouth/teeth dental problems: Loose teeth || id:ukb-b-12849	Mouth/teeth dental problems: Loose teeth	Mouth/teeth dental problems: Loose teeth || ||	TRUE	igd	7	109197067	0.00481787	1.11e-09	602604	ebi-a-GCST90000514	Gastroesophageal reflux disease || id:ebi-a-GCST90000514	TRUE	reported	igd	2	TRUE
rs2396766	A	G	A	G	0.0322057	0.000363215	0.47308	0.469353	FALSE	FALSE	FALSE	ukb-b-12849	7	114318071	0.000414391	461113	0.38	Mouth/teeth dental problems: Loose teeth || id:ukb-b-12849	Mouth/teeth dental problems: Loose teeth	Mouth/teeth dental problems: Loose teeth || ||	TRUE	igd	7	114318071	0.00481878	2.34e-11	602604	ebi-a-GCST90000514	Gastroesophageal reflux disease || id:ebi-a-GCST90000514	TRUE	reported	igd	2	TRUE
rs2734839	T	C	T	C	-0.0283478	-0.000774008	0.606693	0.606782	FALSE	FALSE	FALSE	ukb-b-12849	11	113286490	0.000423723	461113	0.0680002	Mouth/teeth dental problems: Loose teeth || id:ukb-b-12849	Mouth/teeth dental problems: Loose teeth	Mouth/teeth dental problems: Loose teeth || ||	TRUE	igd	11	113286490	0.00492778	8.79e-09	602604	ebi-a-GCST90000514	Gastroesophageal reflux disease || id:ebi-a-GCST90000514	TRUE	reported	igd	2	TRUE
rs2744961	T	C	T	C	0.0292007	0.000802934	0.358437	0.360442	FALSE	FALSE	FALSE	ukb-b-12849	6	34655000	0.000430988	461113	0.0619998	Mouth/teeth dental problems: Loose teeth || id:ukb-b-12849	Mouth/teeth dental problems: Loose teeth	Mouth/teeth dental problems: Loose teeth || ||	TRUE	igd	6	34655000	0.00501549	5.81e-09	602604	ebi-a-GCST90000514	Gastroesophageal reflux disease || id:ebi-a-GCST90000514	TRUE	reported	igd	2	TRUE
rs2782641	A	G	A	G	0.0270882	0.000651382	0.612669	0.61359	FALSE	FALSE	FALSE	ukb-b-12849	1	44013355	0.000426497	461113	0.13	Mouth/teeth dental problems: Loose teeth || id:ukb-b-12849	Mouth/teeth dental problems: Loose teeth	Mouth/teeth dental problems: Loose teeth || ||	TRUE	igd	1	44013355	0.00494583	4.33e-08	602604	ebi-a-GCST90000514	Gastroesophageal reflux disease || id:ebi-a-GCST90000514	TRUE	reported	igd	2	TRUE
rs2815749	G	A	G	A	0.0388767	0.00103662	0.800974	0.803267	FALSE	FALSE	FALSE	ukb-b-12849	1	72814783	0.000520073	461113	0.0460002	Mouth/teeth dental problems: Loose teeth || id:ukb-b-12849	Mouth/teeth dental problems: Loose teeth	Mouth/teeth dental problems: Loose teeth || ||	TRUE	igd	1	72814783	0.0060216	1.07e-10	602604	ebi-a-GCST90000514	Gastroesophageal reflux disease || id:ebi-a-GCST90000514	TRUE	reported	igd	2	TRUE
rs2834005	C	T	C	T	0.0296997	-0.000124955	0.315	0.315365	FALSE	FALSE	FALSE	ukb-b-12849	21	34291708	0.000444926	461113	0.780001	Mouth/teeth dental problems: Loose teeth || id:ukb-b-12849	Mouth/teeth dental problems: Loose teeth	Mouth/teeth dental problems: Loose teeth || ||	TRUE	igd	21	34291708	0.0051734	9.42e-09	602604	ebi-a-GCST90000514	Gastroesophageal reflux disease || id:ebi-a-GCST90000514	TRUE	reported	igd	2	TRUE
rs2838771	C	G	C	G	-0.0280984	0.000173881	0.646721	0.646411	FALSE	TRUE	FALSE	ukb-b-12849	21	46501576	0.000433251	461113	0.69	Mouth/teeth dental problems: Loose teeth || id:ukb-b-12849	Mouth/teeth dental problems: Loose teeth	Mouth/teeth dental problems: Loose teeth || ||	TRUE	igd	21	46501576	0.00506571	2.91e-08	602604	ebi-a-GCST90000514	Gastroesophageal reflux disease || id:ebi-a-GCST90000514	TRUE	reported	igd	2	TRUE
rs329122	A	G	A	G	-0.0289529	-0.000503463	0.419631	0.42	FALSE	FALSE	FALSE	ukb-b-12849	5	133864599	0.000419575	461113	0.23	Mouth/teeth dental problems: Loose teeth || id:ukb-b-12849	Mouth/teeth dental problems: Loose teeth	Mouth/teeth dental problems: Loose teeth || ||	TRUE	igd	5	133864599	0.00488358	3.05e-09	602604	ebi-a-GCST90000514	Gastroesophageal reflux disease || id:ebi-a-GCST90000514	TRUE	reported	igd	2	TRUE
rs3766823	A	G	A	G	0.0393599	0.000665633	0.171467	0.171967	FALSE	FALSE	FALSE	ukb-b-12849	1	32197257	0.000548444	461113	0.22	Mouth/teeth dental problems: Loose teeth || id:ukb-b-12849	Mouth/teeth dental problems: Loose teeth	Mouth/teeth dental problems: Loose teeth || ||	TRUE	igd	1	32197257	0.00638545	7.09e-10	602604	ebi-a-GCST90000514	Gastroesophageal reflux disease || id:ebi-a-GCST90000514	TRUE	reported	igd	2	TRUE
rs3793577	G	A	G	A	0.0270309	0.000638607	0.538279	0.536365	FALSE	FALSE	FALSE	ukb-b-12849	9	23737627	0.000418968	461113	0.13	Mouth/teeth dental problems: Loose teeth || id:ukb-b-12849	Mouth/teeth dental problems: Loose teeth	Mouth/teeth dental problems: Loose teeth || ||	TRUE	igd	9	23737627	0.00484976	2.49e-08	602604	ebi-a-GCST90000514	Gastroesophageal reflux disease || id:ebi-a-GCST90000514	TRUE	reported	igd	2	TRUE
rs3828917	T	G	T	G	0.0671113	0.0025223	0.041826	0.041606	FALSE	FALSE	FALSE	ukb-b-12849	6	31465917	0.00103424	461113	0.015	Mouth/teeth dental problems: Loose teeth || id:ukb-b-12849	Mouth/teeth dental problems: Loose teeth	Mouth/teeth dental problems: Loose teeth || ||	TRUE	igd	6	31465917	0.0120054	2.27e-08	602604	ebi-a-GCST90000514	Gastroesophageal reflux disease || id:ebi-a-GCST90000514	TRUE	reported	igd	2	TRUE
rs3863241	T	C	T	C	0.0324982	0.000695095	0.52696	0.527763	FALSE	FALSE	FALSE	ukb-b-12849	8	73890335	0.000414146	461113	0.0929994	Mouth/teeth dental problems: Loose teeth || id:ukb-b-12849	Mouth/teeth dental problems: Loose teeth	Mouth/teeth dental problems: Loose teeth || ||	TRUE	igd	8	73890335	0.00481521	1.49e-11	602604	ebi-a-GCST90000514	Gastroesophageal reflux disease || id:ebi-a-GCST90000514	TRUE	reported	igd	2	TRUE
rs4300861	T	C	T	C	0.0307132	0.00116096	0.38208	0.381731	FALSE	FALSE	FALSE	ukb-b-12849	2	22549441	0.000426666	461113	0.00649995	Mouth/teeth dental problems: Loose teeth || id:ukb-b-12849	Mouth/teeth dental problems: Loose teeth	Mouth/teeth dental problems: Loose teeth || ||	TRUE	igd	2	22549441	0.00494886	5.43e-10	602604	ebi-a-GCST90000514	Gastroesophageal reflux disease || id:ebi-a-GCST90000514	TRUE	reported	igd	2	TRUE
rs4382592	G	T	G	T	-0.0302679	-0.000566094	0.699524	0.699024	FALSE	FALSE	FALSE	ukb-b-12849	9	134870755	0.000451265	461113	0.21	Mouth/teeth dental problems: Loose teeth || id:ukb-b-12849	Mouth/teeth dental problems: Loose teeth	Mouth/teeth dental problems: Loose teeth || ||	TRUE	igd	9	134870755	0.00525091	8.2e-09	602604	ebi-a-GCST90000514	Gastroesophageal reflux disease || id:ebi-a-GCST90000514	TRUE	reported	igd	2	TRUE
rs4713692	T	C	T	C	-0.0276128	0.000278463	0.367808	0.364566	FALSE	FALSE	FALSE	ukb-b-12849	6	33807638	0.00042904	461113	0.52	Mouth/teeth dental problems: Loose teeth || id:ukb-b-12849	Mouth/teeth dental problems: Loose teeth	Mouth/teeth dental problems: Loose teeth || ||	TRUE	igd	6	33807638	0.00498634	3.07e-08	602604	ebi-a-GCST90000514	Gastroesophageal reflux disease || id:ebi-a-GCST90000514	TRUE	reported	igd	2	TRUE
rs569356	G	A	G	A	-0.037919	0.000759648	0.140835	0.139665	FALSE	FALSE	FALSE	ukb-b-12849	1	29136686	0.000596524	461113	0.2	Mouth/teeth dental problems: Loose teeth || id:ukb-b-12849	Mouth/teeth dental problems: Loose teeth	Mouth/teeth dental problems: Loose teeth || ||	TRUE	igd	1	29136686	0.00690971	4.07e-08	602604	ebi-a-GCST90000514	Gastroesophageal reflux disease || id:ebi-a-GCST90000514	TRUE	reported	igd	2	TRUE
rs6711584	A	G	A	G	0.0322545	2.55e-05	0.452019	0.451139	FALSE	FALSE	FALSE	ukb-b-12849	2	104421692	0.000417475	461113	0.95	Mouth/teeth dental problems: Loose teeth || id:ukb-b-12849	Mouth/teeth dental problems: Loose teeth	Mouth/teeth dental problems: Loose teeth || ||	TRUE	igd	2	104421692	0.00483974	2.66e-11	602604	ebi-a-GCST90000514	Gastroesophageal reflux disease || id:ebi-a-GCST90000514	TRUE	reported	igd	2	TRUE
rs6722661	A	G	A	G	-0.0322543	0.000181541	0.364669	0.362382	FALSE	FALSE	FALSE	ukb-b-12849	2	100806588	0.00043098	461113	0.67	Mouth/teeth dental problems: Loose teeth || id:ukb-b-12849	Mouth/teeth dental problems: Loose teeth	Mouth/teeth dental problems: Loose teeth || ||	TRUE	igd	2	100806588	0.00500354	1.15e-10	602604	ebi-a-GCST90000514	Gastroesophageal reflux disease || id:ebi-a-GCST90000514	TRUE	reported	igd	2	TRUE
rs6780459	T	A	T	A	0.0305507	8.99e-05	0.746622	0.746819	FALSE	TRUE	FALSE	ukb-b-12849	3	104624105	0.000475909	461113	0.85	Mouth/teeth dental problems: Loose teeth || id:ukb-b-12849	Mouth/teeth dental problems: Loose teeth	Mouth/teeth dental problems: Loose teeth || ||	TRUE	igd	3	104624105	0.0055211	3.14e-08	602604	ebi-a-GCST90000514	Gastroesophageal reflux disease || id:ebi-a-GCST90000514	TRUE	reported	igd	2	TRUE
rs7032155	A	C	A	C	0.02775	0.000804068	0.59185	0.591942	FALSE	FALSE	FALSE	ukb-b-12849	9	122672771	0.000423095	461113	0.0569994	Mouth/teeth dental problems: Loose teeth || id:ukb-b-12849	Mouth/teeth dental problems: Loose teeth	Mouth/teeth dental problems: Loose teeth || ||	TRUE	igd	9	122672771	0.00491358	1.63e-08	602604	ebi-a-GCST90000514	Gastroesophageal reflux disease || id:ebi-a-GCST90000514	TRUE	reported	igd	2	TRUE
rs7206608	G	C	G	C	0.0291541	4.4e-05	0.322927	0.321654	FALSE	TRUE	FALSE	ukb-b-12849	16	82872628	0.000443034	461113	0.92	Mouth/teeth dental problems: Loose teeth || id:ukb-b-12849	Mouth/teeth dental problems: Loose teeth	Mouth/teeth dental problems: Loose teeth || ||	TRUE	igd	16	82872628	0.005145	1.46e-08	602604	ebi-a-GCST90000514	Gastroesophageal reflux disease || id:ebi-a-GCST90000514	TRUE	reported	igd	2	TRUE
rs7241572	A	G	A	G	0.0365511	0.000959976	0.209101	0.208116	FALSE	FALSE	FALSE	ukb-b-12849	18	77580712	0.000516562	461113	0.0629999	Mouth/teeth dental problems: Loose teeth || id:ukb-b-12849	Mouth/teeth dental problems: Loose teeth	Mouth/teeth dental problems: Loose teeth || ||	TRUE	igd	18	77580712	0.00597464	9.49e-10	602604	ebi-a-GCST90000514	Gastroesophageal reflux disease || id:ebi-a-GCST90000514	TRUE	reported	igd	2	TRUE
rs7527682	G	A	G	A	-0.026684	-3.27e-05	0.53725	0.537052	FALSE	FALSE	FALSE	ukb-b-12849	1	189172684	0.000414851	461113	0.94	Mouth/teeth dental problems: Loose teeth || id:ukb-b-12849	Mouth/teeth dental problems: Loose teeth	Mouth/teeth dental problems: Loose teeth || ||	TRUE	igd	1	189172684	0.00482174	3.13e-08	602604	ebi-a-GCST90000514	Gastroesophageal reflux disease || id:ebi-a-GCST90000514	TRUE	reported	igd	2	TRUE
rs7541875	G	A	G	A	0.0273972	0.000766996	0.426069	0.424824	FALSE	FALSE	FALSE	ukb-b-12849	1	190957589	0.000417683	461113	0.0659994	Mouth/teeth dental problems: Loose teeth || id:ukb-b-12849	Mouth/teeth dental problems: Loose teeth	Mouth/teeth dental problems: Loose teeth || ||	TRUE	igd	1	190957589	0.00484976	1.61e-08	602604	ebi-a-GCST90000514	Gastroesophageal reflux disease || id:ebi-a-GCST90000514	TRUE	reported	igd	2	TRUE
rs7600261	T	C	T	C	0.0338034	-0.000315769	0.306391	0.305342	FALSE	FALSE	FALSE	ukb-b-12849	2	212622818	0.000449382	461113	0.48	Mouth/teeth dental problems: Loose teeth || id:ukb-b-12849	Mouth/teeth dental problems: Loose teeth	Mouth/teeth dental problems: Loose teeth || ||	TRUE	igd	2	212622818	0.00522051	9.47e-11	602604	ebi-a-GCST90000514	Gastroesophageal reflux disease || id:ebi-a-GCST90000514	TRUE	reported	igd	2	TRUE
rs7612999	A	G	A	G	0.0305231	0.000349189	0.245338	0.244909	FALSE	FALSE	FALSE	ukb-b-12849	3	35678337	0.000481251	461113	0.47	Mouth/teeth dental problems: Loose teeth || id:ukb-b-12849	Mouth/teeth dental problems: Loose teeth	Mouth/teeth dental problems: Loose teeth || ||	TRUE	igd	3	35678337	0.00559546	4.9e-08	602604	ebi-a-GCST90000514	Gastroesophageal reflux disease || id:ebi-a-GCST90000514	TRUE	reported	igd	2	TRUE
rs761777	G	A	G	A	0.0345341	0.000301635	0.254034	0.254439	FALSE	FALSE	FALSE	ukb-b-12849	10	134938075	0.000474289	461113	0.52	Mouth/teeth dental problems: Loose teeth || id:ukb-b-12849	Mouth/teeth dental problems: Loose teeth	Mouth/teeth dental problems: Loose teeth || ||	TRUE	igd	10	134938075	0.00554469	4.71e-10	602604	ebi-a-GCST90000514	Gastroesophageal reflux disease || id:ebi-a-GCST90000514	TRUE	reported	igd	2	TRUE
rs7675588	A	C	A	C	-0.0335228	-0.00111522	0.794635	0.793638	FALSE	FALSE	FALSE	ukb-b-12849	4	80734978	0.000511368	461113	0.0290001	Mouth/teeth dental problems: Loose teeth || id:ukb-b-12849	Mouth/teeth dental problems: Loose teeth	Mouth/teeth dental problems: Loose teeth || ||	TRUE	igd	4	80734978	0.00595438	1.8e-08	602604	ebi-a-GCST90000514	Gastroesophageal reflux disease || id:ebi-a-GCST90000514	TRUE	reported	igd	2	TRUE
rs7685686	G	A	G	A	-0.0279222	0.000224021	0.422353	0.422731	FALSE	FALSE	FALSE	ukb-b-12849	4	3207142	0.000418974	461113	0.59	Mouth/teeth dental problems: Loose teeth || id:ukb-b-12849	Mouth/teeth dental problems: Loose teeth	Mouth/teeth dental problems: Loose teeth || ||	TRUE	igd	4	3207142	0.00489191	1.14e-08	602604	ebi-a-GCST90000514	Gastroesophageal reflux disease || id:ebi-a-GCST90000514	TRUE	reported	igd	2	TRUE
rs773109	A	G	A	G	-0.0380572	-0.000151781	0.335269	0.334099	FALSE	FALSE	FALSE	ukb-b-12849	12	56374695	0.000438753	461113	0.73	Mouth/teeth dental problems: Loose teeth || id:ukb-b-12849	Mouth/teeth dental problems: Loose teeth	Mouth/teeth dental problems: Loose teeth || ||	TRUE	igd	12	56374695	0.00510213	8.71e-14	602604	ebi-a-GCST90000514	Gastroesophageal reflux disease || id:ebi-a-GCST90000514	TRUE	reported	igd	2	TRUE
rs7942368	T	C	T	C	-0.0339683	0.000170207	0.214659	0.217454	FALSE	FALSE	FALSE	ukb-b-12849	11	76465362	0.000507842	461113	0.74	Mouth/teeth dental problems: Loose teeth || id:ukb-b-12849	Mouth/teeth dental problems: Loose teeth	Mouth/teeth dental problems: Loose teeth || ||	TRUE	igd	11	76465362	0.00591917	9.54e-09	602604	ebi-a-GCST90000514	Gastroesophageal reflux disease || id:ebi-a-GCST90000514	TRUE	reported	igd	2	TRUE
rs903678	A	G	A	G	0.0277378	0.000534003	0.339412	0.337006	FALSE	FALSE	FALSE	ukb-b-12849	1	201809918	0.000437104	461113	0.22	Mouth/teeth dental problems: Loose teeth || id:ukb-b-12849	Mouth/teeth dental problems: Loose teeth	Mouth/teeth dental problems: Loose teeth || ||	TRUE	igd	1	201809918	0.00508463	4.89e-08	602604	ebi-a-GCST90000514	Gastroesophageal reflux disease || id:ebi-a-GCST90000514	TRUE	reported	igd	2	TRUE
rs903959	A	T	A	T	0.0291631	2.3e-05	0.399262	0.397284	FALSE	TRUE	FALSE	ukb-b-12849	8	142630782	0.000423373	461113	0.96	Mouth/teeth dental problems: Loose teeth || id:ukb-b-12849	Mouth/teeth dental problems: Loose teeth	Mouth/teeth dental problems: Loose teeth || ||	TRUE	igd	8	142630782	0.00491608	2.99e-09	602604	ebi-a-GCST90000514	Gastroesophageal reflux disease || id:ebi-a-GCST90000514	TRUE	reported	igd	2	TRUE
rs9372625	A	G	A	G	-0.037727	-0.000236103	0.383042	0.38169	FALSE	FALSE	FALSE	ukb-b-12849	6	98344031	0.000426899	461113	0.58	Mouth/teeth dental problems: Loose teeth || id:ukb-b-12849	Mouth/teeth dental problems: Loose teeth	Mouth/teeth dental problems: Loose teeth || ||	TRUE	igd	6	98344031	0.0049537	2.62e-14	602604	ebi-a-GCST90000514	Gastroesophageal reflux disease || id:ebi-a-GCST90000514	TRUE	reported	igd	2	TRUE
rs9373363	G	A	G	A	-0.0326836	0.000355467	0.253631	0.252587	FALSE	FALSE	FALSE	ukb-b-12849	6	143150043	0.000479651	461113	0.46	Mouth/teeth dental problems: Loose teeth || id:ukb-b-12849	Mouth/teeth dental problems: Loose teeth	Mouth/teeth dental problems: Loose teeth || ||	TRUE	igd	6	143150043	0.00555966	4.13e-09	602604	ebi-a-GCST90000514	Gastroesophageal reflux disease || id:ebi-a-GCST90000514	TRUE	reported	igd	2	TRUE
rs9396740	A	G	A	G	-0.031493	0.000525792	0.248794	0.250801	FALSE	FALSE	FALSE	ukb-b-12849	6	17023108	0.000477099	461113	0.27	Mouth/teeth dental problems: Loose teeth || id:ukb-b-12849	Mouth/teeth dental problems: Loose teeth	Mouth/teeth dental problems: Loose teeth || ||	TRUE	igd	6	17023108	0.0055587	1.47e-08	602604	ebi-a-GCST90000514	Gastroesophageal reflux disease || id:ebi-a-GCST90000514	TRUE	reported	igd	2	TRUE
rs942065	A	G	A	G	0.0307384	-8.13e-05	0.634045	0.632741	FALSE	FALSE	FALSE	ukb-b-12849	14	94032065	0.000430582	461113	0.85	Mouth/teeth dental problems: Loose teeth || id:ukb-b-12849	Mouth/teeth dental problems: Loose teeth	Mouth/teeth dental problems: Loose teeth || ||	TRUE	igd	14	94032065	0.00500925	8.45e-10	602604	ebi-a-GCST90000514	Gastroesophageal reflux disease || id:ebi-a-GCST90000514	TRUE	reported	igd	2	TRUE
rs9517313	C	G	C	G	0.0331144	-0.000525374	0.383217	0.381242	FALSE	TRUE	FALSE	ukb-b-12849	13	99105892	0.000425334	461113	0.22	Mouth/teeth dental problems: Loose teeth || id:ukb-b-12849	Mouth/teeth dental problems: Loose teeth	Mouth/teeth dental problems: Loose teeth || ||	TRUE	igd	13	99105892	0.00494054	2.05e-11	602604	ebi-a-GCST90000514	Gastroesophageal reflux disease || id:ebi-a-GCST90000514	TRUE	reported	igd	2	TRUE
rs9529055	A	G	A	G	0.0266604	0.000380713	0.475633	0.47644	FALSE	FALSE	FALSE	ukb-b-12849	13	66957533	0.000414059	461113	0.36	Mouth/teeth dental problems: Loose teeth || id:ukb-b-12849	Mouth/teeth dental problems: Loose teeth	Mouth/teeth dental problems: Loose teeth || ||	TRUE	igd	13	66957533	0.00481637	3.11e-08	602604	ebi-a-GCST90000514	Gastroesophageal reflux disease || id:ebi-a-GCST90000514	TRUE	reported	igd	2	TRUE
rs9542729	G	C	G	C	-0.0363194	0.000728336	0.20244	0.202035	FALSE	TRUE	FALSE	ukb-b-12849	13	31833578	0.00051617	461113	0.16	Mouth/teeth dental problems: Loose teeth || id:ukb-b-12849	Mouth/teeth dental problems: Loose teeth	Mouth/teeth dental problems: Loose teeth || ||	TRUE	igd	13	31833578	0.00599914	1.41e-09	602604	ebi-a-GCST90000514	Gastroesophageal reflux disease || id:ebi-a-GCST90000514	TRUE	reported	igd	2	TRUE
rs957345	G	C	G	C	0.0290528	0.000123909	0.540235	0.540125	FALSE	TRUE	TRUE	ukb-b-12849	14	75276079	0.000414284	461113	0.760001	Mouth/teeth dental problems: Loose teeth || id:ukb-b-12849	Mouth/teeth dental problems: Loose teeth	Mouth/teeth dental problems: Loose teeth || ||	TRUE	igd	14	75276079	0.00482393	1.72e-09	602604	ebi-a-GCST90000514	Gastroesophageal reflux disease || id:ebi-a-GCST90000514	TRUE	reported	igd	2	FALSE
rs9615905	T	C	T	C	0.0275657	-1.29e-05	0.458193	0.456738	FALSE	FALSE	FALSE	ukb-b-12849	22	48875699	0.000414925	461113	0.98	Mouth/teeth dental problems: Loose teeth || id:ukb-b-12849	Mouth/teeth dental problems: Loose teeth	Mouth/teeth dental problems: Loose teeth || ||	TRUE	igd	22	48875699	0.0048378	1.21e-08	602604	ebi-a-GCST90000514	Gastroesophageal reflux disease || id:ebi-a-GCST90000514	TRUE	reported	igd	2	TRUE
rs9636202	A	G	A	G	-0.035044	-0.000163526	0.26663	0.267046	FALSE	FALSE	FALSE	ukb-b-12849	19	18449238	0.000469337	461113	0.73	Mouth/teeth dental problems: Loose teeth || id:ukb-b-12849	Mouth/teeth dental problems: Loose teeth	Mouth/teeth dental problems: Loose teeth || ||	TRUE	igd	19	18449238	0.00547191	1.51e-10	602604	ebi-a-GCST90000514	Gastroesophageal reflux disease || id:ebi-a-GCST90000514	TRUE	reported	igd	2	TRUE
rs9940128	A	G	A	G	0.0332513	-0.000138456	0.421755	0.423578	FALSE	FALSE	FALSE	ukb-b-12849	16	53800754	0.000418435	461113	0.74	Mouth/teeth dental problems: Loose teeth || id:ukb-b-12849	Mouth/teeth dental problems: Loose teeth	Mouth/teeth dental problems: Loose teeth || ||	TRUE	igd	16	53800754	0.00486305	8.06e-12	602604	ebi-a-GCST90000514	Gastroesophageal reflux disease || id:ebi-a-GCST90000514	TRUE	reported	igd	2	TRUE

## Sheet: Mouse ulcer
SNP	effect_allele.exposure	other_allele.exposure	effect_allele.outcome	other_allele.outcome	beta.exposure	beta.outcome	eaf.exposure	eaf.outcome	remove	palindromic	ambiguous	id.outcome	chr	pos	se.outcome	samplesize.outcome	pval.outcome	outcome	originalname.outcome	outcome.deprecated	mr_keep.outcome	data_source.outcome	chr.exposure	pos.exposure	se.exposure	pval.exposure	samplesize.exposure	id.exposure	exposure	mr_keep.exposure	pval_origin.exposure	data_source.exposure	action	mr_keep
rs10010963	T	C	T	C	-0.0269803	-0.000985893	0.616433	0.617221	FALSE	FALSE	FALSE	ukb-b-6458	4	159839313	0.000648827	461113	0.13	Mouth/teeth dental problems: Mouth ulcers || id:ukb-b-6458	Mouth/teeth dental problems: Mouth ulcers	Mouth/teeth dental problems: Mouth ulcers || ||	TRUE	igd	4	159839313	0.00494665	4.92e-08	602604	ebi-a-GCST90000514	Gastroesophageal reflux disease || id:ebi-a-GCST90000514	TRUE	reported	igd	2	TRUE
rs1011407	G	A	G	A	-0.0420618	-0.000268136	0.121628	0.120984	FALSE	FALSE	FALSE	ukb-b-6458	2	60665768	0.000966049	461113	0.780001	Mouth/teeth dental problems: Mouth ulcers || id:ukb-b-6458	Mouth/teeth dental problems: Mouth ulcers	Mouth/teeth dental problems: Mouth ulcers || ||	TRUE	igd	2	60665768	0.00735917	1.09e-08	602604	ebi-a-GCST90000514	Gastroesophageal reflux disease || id:ebi-a-GCST90000514	TRUE	reported	igd	2	TRUE
rs10133111	A	G	A	G	0.0417875	-0.00107302	0.162996	0.163647	FALSE	FALSE	FALSE	ukb-b-6458	14	103377321	0.000850467	461113	0.21	Mouth/teeth dental problems: Mouth ulcers || id:ukb-b-6458	Mouth/teeth dental problems: Mouth ulcers	Mouth/teeth dental problems: Mouth ulcers || ||	TRUE	igd	14	103377321	0.00650789	1.35e-10	602604	ebi-a-GCST90000514	Gastroesophageal reflux disease || id:ebi-a-GCST90000514	TRUE	reported	igd	2	TRUE
rs1021363	G	A	G	A	-0.031217	-0.00042847	0.641992	0.643586	FALSE	FALSE	FALSE	ukb-b-6458	10	106610839	0.000658586	461113	0.52	Mouth/teeth dental problems: Mouth ulcers || id:ukb-b-6458	Mouth/teeth dental problems: Mouth ulcers	Mouth/teeth dental problems: Mouth ulcers || ||	TRUE	igd	10	106610839	0.00502204	5.1e-10	602604	ebi-a-GCST90000514	Gastroesophageal reflux disease || id:ebi-a-GCST90000514	TRUE	reported	igd	2	TRUE
rs10837002	G	C	G	C	0.0276491	0.000355289	0.35122	0.352328	FALSE	TRUE	FALSE	ukb-b-6458	11	38565727	0.000658597	461113	0.59	Mouth/teeth dental problems: Mouth ulcers || id:ukb-b-6458	Mouth/teeth dental problems: Mouth ulcers	Mouth/teeth dental problems: Mouth ulcers || ||	TRUE	igd	11	38565727	0.00503665	4.03e-08	602604	ebi-a-GCST90000514	Gastroesophageal reflux disease || id:ebi-a-GCST90000514	TRUE	reported	igd	2	TRUE
rs11762636	A	C	A	C	-0.0514827	0.000431968	0.180282	0.182154	FALSE	FALSE	FALSE	ukb-b-6458	7	2061111	0.000816702	461113	0.6	Mouth/teeth dental problems: Mouth ulcers || id:ukb-b-6458	Mouth/teeth dental problems: Mouth ulcers	Mouth/teeth dental problems: Mouth ulcers || ||	TRUE	igd	7	2061111	0.00625598	1.88e-16	602604	ebi-a-GCST90000514	Gastroesophageal reflux disease || id:ebi-a-GCST90000514	TRUE	reported	igd	2	TRUE
rs12204714	T	C	T	C	-0.028817	6.52e-06	0.632223	0.63291	FALSE	FALSE	FALSE	ukb-b-6458	6	152235339	0.000653693	461113	0.99	Mouth/teeth dental problems: Mouth ulcers || id:ukb-b-6458	Mouth/teeth dental problems: Mouth ulcers	Mouth/teeth dental problems: Mouth ulcers || ||	TRUE	igd	6	152235339	0.00499422	7.92e-09	602604	ebi-a-GCST90000514	Gastroesophageal reflux disease || id:ebi-a-GCST90000514	TRUE	reported	igd	2	TRUE
rs12357321	A	G	A	G	0.0317159	-0.000360004	0.311087	0.313044	FALSE	FALSE	FALSE	ukb-b-6458	10	21790476	0.000685251	461113	0.6	Mouth/teeth dental problems: Mouth ulcers || id:ukb-b-6458	Mouth/teeth dental problems: Mouth ulcers	Mouth/teeth dental problems: Mouth ulcers || ||	TRUE	igd	10	21790476	0.00523077	1.33e-09	602604	ebi-a-GCST90000514	Gastroesophageal reflux disease || id:ebi-a-GCST90000514	TRUE	reported	igd	2	TRUE
rs12453010	T	C	T	C	0.0296967	0.00012456	0.394803	0.39337	FALSE	FALSE	FALSE	ukb-b-6458	17	50316131	0.00064765	461113	0.85	Mouth/teeth dental problems: Mouth ulcers || id:ukb-b-6458	Mouth/teeth dental problems: Mouth ulcers	Mouth/teeth dental problems: Mouth ulcers || ||	TRUE	igd	17	50316131	0.00493315	1.75e-09	602604	ebi-a-GCST90000514	Gastroesophageal reflux disease || id:ebi-a-GCST90000514	TRUE	reported	igd	2	TRUE
rs12598916	G	C	G	C	-0.0332614	-0.000388729	0.274798	0.275276	FALSE	TRUE	FALSE	ukb-b-6458	16	60658751	0.000706641	461113	0.58	Mouth/teeth dental problems: Mouth ulcers || id:ukb-b-6458	Mouth/teeth dental problems: Mouth ulcers	Mouth/teeth dental problems: Mouth ulcers || ||	TRUE	igd	16	60658751	0.00539171	6.87e-10	602604	ebi-a-GCST90000514	Gastroesophageal reflux disease || id:ebi-a-GCST90000514	TRUE	reported	igd	2	TRUE
rs12967855	G	A	G	A	-0.0365451	-0.000708776	0.670435	0.668712	FALSE	FALSE	FALSE	ukb-b-6458	18	35138245	0.000672249	461113	0.29	Mouth/teeth dental problems: Mouth ulcers || id:ukb-b-6458	Mouth/teeth dental problems: Mouth ulcers	Mouth/teeth dental problems: Mouth ulcers || ||	TRUE	igd	18	35138245	0.00513354	1.09e-12	602604	ebi-a-GCST90000514	Gastroesophageal reflux disease || id:ebi-a-GCST90000514	TRUE	reported	igd	2	TRUE
rs12997558	A	G	A	G	0.0278184	-0.000435807	0.358751	0.359031	FALSE	FALSE	FALSE	ukb-b-6458	2	41704580	0.000658528	461113	0.51	Mouth/teeth dental problems: Mouth ulcers || id:ukb-b-6458	Mouth/teeth dental problems: Mouth ulcers	Mouth/teeth dental problems: Mouth ulcers || ||	TRUE	igd	2	41704580	0.00502214	3.04e-08	602604	ebi-a-GCST90000514	Gastroesophageal reflux disease || id:ebi-a-GCST90000514	TRUE	reported	igd	2	TRUE
rs13107325	T	C	T	C	0.0701443	0.00076544	0.074445	0.074888	FALSE	FALSE	FALSE	ukb-b-6458	4	103188709	0.00119754	461113	0.52	Mouth/teeth dental problems: Mouth ulcers || id:ukb-b-6458	Mouth/teeth dental problems: Mouth ulcers	Mouth/teeth dental problems: Mouth ulcers || ||	TRUE	igd	4	103188709	0.00918312	2.2e-14	602604	ebi-a-GCST90000514	Gastroesophageal reflux disease || id:ebi-a-GCST90000514	TRUE	reported	igd	2	TRUE
rs1334297	A	G	A	G	-0.0387984	0.000243242	0.734249	0.735515	FALSE	FALSE	FALSE	ukb-b-6458	13	58335375	0.000715208	461113	0.73	Mouth/teeth dental problems: Mouth ulcers || id:ukb-b-6458	Mouth/teeth dental problems: Mouth ulcers	Mouth/teeth dental problems: Mouth ulcers || ||	TRUE	igd	13	58335375	0.00545512	1.14e-12	602604	ebi-a-GCST90000514	Gastroesophageal reflux disease || id:ebi-a-GCST90000514	TRUE	reported	igd	2	TRUE
rs13409451	G	A	G	A	-0.0277081	5.43e-05	0.392403	0.390441	FALSE	FALSE	FALSE	ukb-b-6458	2	144257639	0.000646952	461113	0.93	Mouth/teeth dental problems: Mouth ulcers || id:ukb-b-6458	Mouth/teeth dental problems: Mouth ulcers	Mouth/teeth dental problems: Mouth ulcers || ||	TRUE	igd	2	144257639	0.00493183	1.93e-08	602604	ebi-a-GCST90000514	Gastroesophageal reflux disease || id:ebi-a-GCST90000514	TRUE	reported	igd	2	TRUE
rs1431196	G	A	G	A	0.0324197	-0.000731241	0.428432	0.426177	FALSE	FALSE	FALSE	ukb-b-6458	18	50832102	0.000638237	461113	0.25	Mouth/teeth dental problems: Mouth ulcers || id:ukb-b-6458	Mouth/teeth dental problems: Mouth ulcers	Mouth/teeth dental problems: Mouth ulcers || ||	TRUE	igd	18	50832102	0.00486448	2.65e-11	602604	ebi-a-GCST90000514	Gastroesophageal reflux disease || id:ebi-a-GCST90000514	TRUE	reported	igd	2	TRUE
rs1479405	T	C	T	C	0.0314843	0.000467989	0.3217	0.322035	FALSE	FALSE	FALSE	ukb-b-6458	12	15387519	0.00067471	461113	0.49	Mouth/teeth dental problems: Mouth ulcers || id:ukb-b-6458	Mouth/teeth dental problems: Mouth ulcers	Mouth/teeth dental problems: Mouth ulcers || ||	TRUE	igd	12	15387519	0.0051514	9.85e-10	602604	ebi-a-GCST90000514	Gastroesophageal reflux disease || id:ebi-a-GCST90000514	TRUE	reported	igd	2	TRUE
rs1510719	C	T	C	T	-0.0388844	-0.000751148	0.383439	0.380589	FALSE	FALSE	FALSE	ukb-b-6458	4	140938116	0.000649519	461113	0.25	Mouth/teeth dental problems: Mouth ulcers || id:ukb-b-6458	Mouth/teeth dental problems: Mouth ulcers	Mouth/teeth dental problems: Mouth ulcers || ||	TRUE	igd	4	140938116	0.00494701	3.84e-15	602604	ebi-a-GCST90000514	Gastroesophageal reflux disease || id:ebi-a-GCST90000514	TRUE	reported	igd	2	TRUE
rs1592757	C	G	C	G	0.0311051	0.00106418	0.355772	0.355784	FALSE	TRUE	FALSE	ukb-b-6458	5	103889998	0.000657603	461113	0.11	Mouth/teeth dental problems: Mouth ulcers || id:ukb-b-6458	Mouth/teeth dental problems: Mouth ulcers	Mouth/teeth dental problems: Mouth ulcers || ||	TRUE	igd	5	103889998	0.00502465	6e-10	602604	ebi-a-GCST90000514	Gastroesophageal reflux disease || id:ebi-a-GCST90000514	TRUE	reported	igd	2	TRUE
rs1596747	G	A	G	A	0.0310869	0.00185624	0.494136	0.492212	FALSE	FALSE	FALSE	ukb-b-6458	2	193802478	0.00063008	461113	0.0032	Mouth/teeth dental problems: Mouth ulcers || id:ukb-b-6458	Mouth/teeth dental problems: Mouth ulcers	Mouth/teeth dental problems: Mouth ulcers || ||	TRUE	igd	2	193802478	0.00480742	1e-10	602604	ebi-a-GCST90000514	Gastroesophageal reflux disease || id:ebi-a-GCST90000514	TRUE	reported	igd	2	TRUE
rs17379561	T	A	T	A	0.0530714	0.000870879	0.144391	0.142947	FALSE	TRUE	FALSE	ukb-b-6458	1	98340139	0.000900004	461113	0.33	Mouth/teeth dental problems: Mouth ulcers || id:ukb-b-6458	Mouth/teeth dental problems: Mouth ulcers	Mouth/teeth dental problems: Mouth ulcers || ||	TRUE	igd	1	98340139	0.00686573	1.08e-14	602604	ebi-a-GCST90000514	Gastroesophageal reflux disease || id:ebi-a-GCST90000514	TRUE	reported	igd	2	TRUE
rs1883842	G	T	G	T	0.0308332	0.000280866	0.279255	0.277232	FALSE	FALSE	FALSE	ukb-b-6458	20	41223062	0.000705091	461113	0.69	Mouth/teeth dental problems: Mouth ulcers || id:ukb-b-6458	Mouth/teeth dental problems: Mouth ulcers	Mouth/teeth dental problems: Mouth ulcers || ||	TRUE	igd	20	41223062	0.00536826	9.27e-09	602604	ebi-a-GCST90000514	Gastroesophageal reflux disease || id:ebi-a-GCST90000514	TRUE	reported	igd	2	TRUE
rs1937450	G	T	G	T	0.0315845	-9.43e-05	0.537739	0.53498	FALSE	FALSE	FALSE	ukb-b-6458	1	66478840	0.000636751	461113	0.88	Mouth/teeth dental problems: Mouth ulcers || id:ukb-b-6458	Mouth/teeth dental problems: Mouth ulcers	Mouth/teeth dental problems: Mouth ulcers || ||	TRUE	igd	1	66478840	0.00484484	7.07e-11	602604	ebi-a-GCST90000514	Gastroesophageal reflux disease || id:ebi-a-GCST90000514	TRUE	reported	igd	2	TRUE
rs2016933	G	C	G	C	-0.0310253	-0.000421235	0.730053	0.726628	FALSE	TRUE	FALSE	ukb-b-6458	3	65653157	0.000706826	461113	0.55	Mouth/teeth dental problems: Mouth ulcers || id:ukb-b-6458	Mouth/teeth dental problems: Mouth ulcers	Mouth/teeth dental problems: Mouth ulcers || ||	TRUE	igd	3	65653157	0.00542057	1.04e-08	602604	ebi-a-GCST90000514	Gastroesophageal reflux disease || id:ebi-a-GCST90000514	TRUE	reported	igd	2	TRUE
rs2023878	T	C	T	C	-0.0362846	-0.000281189	0.192377	0.192033	FALSE	FALSE	FALSE	ukb-b-6458	19	18834124	0.000801678	461113	0.73	Mouth/teeth dental problems: Mouth ulcers || id:ukb-b-6458	Mouth/teeth dental problems: Mouth ulcers	Mouth/teeth dental problems: Mouth ulcers || ||	TRUE	igd	19	18834124	0.00611913	3.04e-09	602604	ebi-a-GCST90000514	Gastroesophageal reflux disease || id:ebi-a-GCST90000514	TRUE	reported	igd	2	TRUE
rs2043539	A	G	A	G	0.0272058	0.000324705	0.41866	0.419231	FALSE	FALSE	FALSE	ukb-b-6458	7	12253880	0.000637899	461113	0.61	Mouth/teeth dental problems: Mouth ulcers || id:ukb-b-6458	Mouth/teeth dental problems: Mouth ulcers	Mouth/teeth dental problems: Mouth ulcers || ||	TRUE	igd	7	12253880	0.00486485	2.24e-08	602604	ebi-a-GCST90000514	Gastroesophageal reflux disease || id:ebi-a-GCST90000514	TRUE	reported	igd	2	TRUE
rs2106353	T	G	T	G	0.0367491	0.000543811	0.231451	0.230263	FALSE	FALSE	FALSE	ukb-b-6458	7	126506598	0.000751296	461113	0.47	Mouth/teeth dental problems: Mouth ulcers || id:ukb-b-6458	Mouth/teeth dental problems: Mouth ulcers	Mouth/teeth dental problems: Mouth ulcers || ||	TRUE	igd	7	126506598	0.00572505	1.37e-10	602604	ebi-a-GCST90000514	Gastroesophageal reflux disease || id:ebi-a-GCST90000514	TRUE	reported	igd	2	TRUE
rs215614	A	G	A	G	-0.0328541	-0.000618108	0.629725	0.627833	FALSE	FALSE	FALSE	ukb-b-6458	7	32347335	0.000652259	461113	0.34	Mouth/teeth dental problems: Mouth ulcers || id:ukb-b-6458	Mouth/teeth dental problems: Mouth ulcers	Mouth/teeth dental problems: Mouth ulcers || ||	TRUE	igd	7	32347335	0.00497715	4.08e-11	602604	ebi-a-GCST90000514	Gastroesophageal reflux disease || id:ebi-a-GCST90000514	TRUE	reported	igd	2	TRUE
rs2164300	T	C	T	C	-0.0264751	-0.000841761	0.523279	0.519047	FALSE	FALSE	FALSE	ukb-b-6458	4	67813017	0.00063262	461113	0.18	Mouth/teeth dental problems: Mouth ulcers || id:ukb-b-6458	Mouth/teeth dental problems: Mouth ulcers	Mouth/teeth dental problems: Mouth ulcers || ||	TRUE	igd	4	67813017	0.00482677	4.13e-08	602604	ebi-a-GCST90000514	Gastroesophageal reflux disease || id:ebi-a-GCST90000514	TRUE	reported	igd	2	TRUE
rs2240326	A	G	A	G	-0.0471681	-0.000819841	0.473775	0.477254	FALSE	FALSE	FALSE	ukb-b-6458	3	50128386	0.000629785	461113	0.19	Mouth/teeth dental problems: Mouth ulcers || id:ukb-b-6458	Mouth/teeth dental problems: Mouth ulcers	Mouth/teeth dental problems: Mouth ulcers || ||	TRUE	igd	3	50128386	0.00481335	1.13e-22	602604	ebi-a-GCST90000514	Gastroesophageal reflux disease || id:ebi-a-GCST90000514	TRUE	reported	igd	2	TRUE
rs2358016	G	C	G	C	0.028271	0.00090732	0.498113	0.495863	FALSE	TRUE	TRUE	ukb-b-6458	2	162007430	0.000629978	461113	0.15	Mouth/teeth dental problems: Mouth ulcers || id:ukb-b-6458	Mouth/teeth dental problems: Mouth ulcers	Mouth/teeth dental problems: Mouth ulcers || ||	TRUE	igd	2	162007430	0.00481025	4.17e-09	602604	ebi-a-GCST90000514	Gastroesophageal reflux disease || id:ebi-a-GCST90000514	TRUE	reported	igd	2	FALSE
rs2396133	G	A	G	A	0.0293547	0.000318817	0.475329	0.476441	FALSE	FALSE	FALSE	ukb-b-6458	7	109197067	0.000631891	461113	0.61	Mouth/teeth dental problems: Mouth ulcers || id:ukb-b-6458	Mouth/teeth dental problems: Mouth ulcers	Mouth/teeth dental problems: Mouth ulcers || ||	TRUE	igd	7	109197067	0.00481787	1.11e-09	602604	ebi-a-GCST90000514	Gastroesophageal reflux disease || id:ebi-a-GCST90000514	TRUE	reported	igd	2	TRUE
rs2396766	A	G	A	G	0.0322057	0.000665208	0.47308	0.469353	FALSE	FALSE	FALSE	ukb-b-6458	7	114318071	0.000631184	461113	0.29	Mouth/teeth dental problems: Mouth ulcers || id:ukb-b-6458	Mouth/teeth dental problems: Mouth ulcers	Mouth/teeth dental problems: Mouth ulcers || ||	TRUE	igd	7	114318071	0.00481878	2.34e-11	602604	ebi-a-GCST90000514	Gastroesophageal reflux disease || id:ebi-a-GCST90000514	TRUE	reported	igd	2	TRUE
rs2734839	T	C	T	C	-0.0283478	0.000411234	0.606693	0.606782	FALSE	FALSE	FALSE	ukb-b-6458	11	113286490	0.000645409	461113	0.52	Mouth/teeth dental problems: Mouth ulcers || id:ukb-b-6458	Mouth/teeth dental problems: Mouth ulcers	Mouth/teeth dental problems: Mouth ulcers || ||	TRUE	igd	11	113286490	0.00492778	8.79e-09	602604	ebi-a-GCST90000514	Gastroesophageal reflux disease || id:ebi-a-GCST90000514	TRUE	reported	igd	2	TRUE
rs2744961	T	C	T	C	0.0292007	-0.000787597	0.358437	0.360442	FALSE	FALSE	FALSE	ukb-b-6458	6	34655000	0.000656283	461113	0.23	Mouth/teeth dental problems: Mouth ulcers || id:ukb-b-6458	Mouth/teeth dental problems: Mouth ulcers	Mouth/teeth dental problems: Mouth ulcers || ||	TRUE	igd	6	34655000	0.00501549	5.81e-09	602604	ebi-a-GCST90000514	Gastroesophageal reflux disease || id:ebi-a-GCST90000514	TRUE	reported	igd	2	TRUE
rs2782641	A	G	A	G	0.0270882	0.000133603	0.612669	0.61359	FALSE	FALSE	FALSE	ukb-b-6458	1	44013355	0.000649535	461113	0.84	Mouth/teeth dental problems: Mouth ulcers || id:ukb-b-6458	Mouth/teeth dental problems: Mouth ulcers	Mouth/teeth dental problems: Mouth ulcers || ||	TRUE	igd	1	44013355	0.00494583	4.33e-08	602604	ebi-a-GCST90000514	Gastroesophageal reflux disease || id:ebi-a-GCST90000514	TRUE	reported	igd	2	TRUE
rs2815749	G	A	G	A	0.0388767	0.00164231	0.800974	0.803267	FALSE	FALSE	FALSE	ukb-b-6458	1	72814783	0.000792046	461113	0.0379997	Mouth/teeth dental problems: Mouth ulcers || id:ukb-b-6458	Mouth/teeth dental problems: Mouth ulcers	Mouth/teeth dental problems: Mouth ulcers || ||	TRUE	igd	1	72814783	0.0060216	1.07e-10	602604	ebi-a-GCST90000514	Gastroesophageal reflux disease || id:ebi-a-GCST90000514	TRUE	reported	igd	2	TRUE
rs2834005	C	T	C	T	0.0296997	6.45e-05	0.315	0.315365	FALSE	FALSE	FALSE	ukb-b-6458	21	34291708	0.000677756	461113	0.92	Mouth/teeth dental problems: Mouth ulcers || id:ukb-b-6458	Mouth/teeth dental problems: Mouth ulcers	Mouth/teeth dental problems: Mouth ulcers || ||	TRUE	igd	21	34291708	0.0051734	9.42e-09	602604	ebi-a-GCST90000514	Gastroesophageal reflux disease || id:ebi-a-GCST90000514	TRUE	reported	igd	2	TRUE
rs2838771	C	G	C	G	-0.0280984	0.00103862	0.646721	0.646411	FALSE	TRUE	FALSE	ukb-b-6458	21	46501576	0.000659972	461113	0.12	Mouth/teeth dental problems: Mouth ulcers || id:ukb-b-6458	Mouth/teeth dental problems: Mouth ulcers	Mouth/teeth dental problems: Mouth ulcers || ||	TRUE	igd	21	46501576	0.00506571	2.91e-08	602604	ebi-a-GCST90000514	Gastroesophageal reflux disease || id:ebi-a-GCST90000514	TRUE	reported	igd	2	TRUE
rs324769	T	C	T	C	-0.0267699	0.000121983	0.449179	0.445482	FALSE	FALSE	FALSE	ukb-b-6458	12	83969240	0.000633764	461113	0.85	Mouth/teeth dental problems: Mouth ulcers || id:ukb-b-6458	Mouth/teeth dental problems: Mouth ulcers	Mouth/teeth dental problems: Mouth ulcers || ||	TRUE	igd	12	83969240	0.00483328	3.05e-08	602604	ebi-a-GCST90000514	Gastroesophageal reflux disease || id:ebi-a-GCST90000514	TRUE	reported	igd	2	TRUE
rs329122	A	G	A	G	-0.0289529	2.96e-05	0.419631	0.42	FALSE	FALSE	FALSE	ukb-b-6458	5	133864599	0.000639032	461113	0.96	Mouth/teeth dental problems: Mouth ulcers || id:ukb-b-6458	Mouth/teeth dental problems: Mouth ulcers	Mouth/teeth dental problems: Mouth ulcers || ||	TRUE	igd	5	133864599	0.00488358	3.05e-09	602604	ebi-a-GCST90000514	Gastroesophageal reflux disease || id:ebi-a-GCST90000514	TRUE	reported	igd	2	TRUE
rs3766823	A	G	A	G	0.0393599	-0.00159366	0.171467	0.171967	FALSE	FALSE	FALSE	ukb-b-6458	1	32197257	0.000835254	461113	0.0560003	Mouth/teeth dental problems: Mouth ulcers || id:ukb-b-6458	Mouth/teeth dental problems: Mouth ulcers	Mouth/teeth dental problems: Mouth ulcers || ||	TRUE	igd	1	32197257	0.00638545	7.09e-10	602604	ebi-a-GCST90000514	Gastroesophageal reflux disease || id:ebi-a-GCST90000514	TRUE	reported	igd	2	TRUE
rs3793577	G	A	G	A	0.0270309	0.00155673	0.538279	0.536365	FALSE	FALSE	FALSE	ukb-b-6458	9	23737627	0.000638174	461113	0.015	Mouth/teeth dental problems: Mouth ulcers || id:ukb-b-6458	Mouth/teeth dental problems: Mouth ulcers	Mouth/teeth dental problems: Mouth ulcers || ||	TRUE	igd	9	23737627	0.00484976	2.49e-08	602604	ebi-a-GCST90000514	Gastroesophageal reflux disease || id:ebi-a-GCST90000514	TRUE	reported	igd	2	TRUE
rs3863241	T	C	T	C	0.0324982	0.00159874	0.52696	0.527763	FALSE	FALSE	FALSE	ukb-b-6458	8	73890335	0.000630824	461113	0.0109999	Mouth/teeth dental problems: Mouth ulcers || id:ukb-b-6458	Mouth/teeth dental problems: Mouth ulcers	Mouth/teeth dental problems: Mouth ulcers || ||	TRUE	igd	8	73890335	0.00481521	1.49e-11	602604	ebi-a-GCST90000514	Gastroesophageal reflux disease || id:ebi-a-GCST90000514	TRUE	reported	igd	2	TRUE
rs4300861	T	C	T	C	0.0307132	-0.000591714	0.38208	0.381731	FALSE	FALSE	FALSE	ukb-b-6458	2	22549441	0.000649808	461113	0.36	Mouth/teeth dental problems: Mouth ulcers || id:ukb-b-6458	Mouth/teeth dental problems: Mouth ulcers	Mouth/teeth dental problems: Mouth ulcers || ||	TRUE	igd	2	22549441	0.00494886	5.43e-10	602604	ebi-a-GCST90000514	Gastroesophageal reflux disease || id:ebi-a-GCST90000514	TRUE	reported	igd	2	TRUE
rs4382592	G	T	G	T	-0.0302679	0.000147901	0.699524	0.699024	FALSE	FALSE	FALSE	ukb-b-6458	9	134870755	0.00068737	461113	0.83	Mouth/teeth dental problems: Mouth ulcers || id:ukb-b-6458	Mouth/teeth dental problems: Mouth ulcers	Mouth/teeth dental problems: Mouth ulcers || ||	TRUE	igd	9	134870755	0.00525091	8.2e-09	602604	ebi-a-GCST90000514	Gastroesophageal reflux disease || id:ebi-a-GCST90000514	TRUE	reported	igd	2	TRUE
rs4713692	T	C	T	C	-0.0276128	-0.000971606	0.367808	0.364566	FALSE	FALSE	FALSE	ukb-b-6458	6	33807638	0.000653316	461113	0.14	Mouth/teeth dental problems: Mouth ulcers || id:ukb-b-6458	Mouth/teeth dental problems: Mouth ulcers	Mouth/teeth dental problems: Mouth ulcers || ||	TRUE	igd	6	33807638	0.00498634	3.07e-08	602604	ebi-a-GCST90000514	Gastroesophageal reflux disease || id:ebi-a-GCST90000514	TRUE	reported	igd	2	TRUE
rs569356	G	A	G	A	-0.037919	-0.000340657	0.140835	0.139665	FALSE	FALSE	FALSE	ukb-b-6458	1	29136686	0.000908478	461113	0.709999	Mouth/teeth dental problems: Mouth ulcers || id:ukb-b-6458	Mouth/teeth dental problems: Mouth ulcers	Mouth/teeth dental problems: Mouth ulcers || ||	TRUE	igd	1	29136686	0.00690971	4.07e-08	602604	ebi-a-GCST90000514	Gastroesophageal reflux disease || id:ebi-a-GCST90000514	TRUE	reported	igd	2	TRUE
rs6711584	A	G	A	G	0.0322545	0.00147567	0.452019	0.451139	FALSE	FALSE	FALSE	ukb-b-6458	2	104421692	0.000635809	461113	0.02	Mouth/teeth dental problems: Mouth ulcers || id:ukb-b-6458	Mouth/teeth dental problems: Mouth ulcers	Mouth/teeth dental problems: Mouth ulcers || ||	TRUE	igd	2	104421692	0.00483974	2.66e-11	602604	ebi-a-GCST90000514	Gastroesophageal reflux disease || id:ebi-a-GCST90000514	TRUE	reported	igd	2	TRUE
rs6722661	A	G	A	G	-0.0322543	-0.00128476	0.364669	0.362382	FALSE	FALSE	FALSE	ukb-b-6458	2	100806588	0.000656378	461113	0.05	Mouth/teeth dental problems: Mouth ulcers || id:ukb-b-6458	Mouth/teeth dental problems: Mouth ulcers	Mouth/teeth dental problems: Mouth ulcers || ||	TRUE	igd	2	100806588	0.00500354	1.15e-10	602604	ebi-a-GCST90000514	Gastroesophageal reflux disease || id:ebi-a-GCST90000514	TRUE	reported	igd	2	TRUE
rs6780459	T	A	T	A	0.0305507	0.000357854	0.746622	0.746819	FALSE	TRUE	FALSE	ukb-b-6458	3	104624105	0.000724707	461113	0.62	Mouth/teeth dental problems: Mouth ulcers || id:ukb-b-6458	Mouth/teeth dental problems: Mouth ulcers	Mouth/teeth dental problems: Mouth ulcers || ||	TRUE	igd	3	104624105	0.0055211	3.14e-08	602604	ebi-a-GCST90000514	Gastroesophageal reflux disease || id:ebi-a-GCST90000514	TRUE	reported	igd	2	TRUE
rs7032155	A	C	A	C	0.02775	0.00120794	0.59185	0.591942	FALSE	FALSE	FALSE	ukb-b-6458	9	122672771	0.000644461	461113	0.061	Mouth/teeth dental problems: Mouth ulcers || id:ukb-b-6458	Mouth/teeth dental problems: Mouth ulcers	Mouth/teeth dental problems: Mouth ulcers || ||	TRUE	igd	9	122672771	0.00491358	1.63e-08	602604	ebi-a-GCST90000514	Gastroesophageal reflux disease || id:ebi-a-GCST90000514	TRUE	reported	igd	2	TRUE
rs7241572	A	G	A	G	0.0365511	0.00119972	0.209101	0.208116	FALSE	FALSE	FALSE	ukb-b-6458	18	77580712	0.000786885	461113	0.13	Mouth/teeth dental problems: Mouth ulcers || id:ukb-b-6458	Mouth/teeth dental problems: Mouth ulcers	Mouth/teeth dental problems: Mouth ulcers || ||	TRUE	igd	18	77580712	0.00597464	9.49e-10	602604	ebi-a-GCST90000514	Gastroesophageal reflux disease || id:ebi-a-GCST90000514	TRUE	reported	igd	2	TRUE
rs7527682	G	A	G	A	-0.026684	0.000682074	0.53725	0.537052	FALSE	FALSE	FALSE	ukb-b-6458	1	189172684	0.000631799	461113	0.28	Mouth/teeth dental problems: Mouth ulcers || id:ukb-b-6458	Mouth/teeth dental problems: Mouth ulcers	Mouth/teeth dental problems: Mouth ulcers || ||	TRUE	igd	1	189172684	0.00482174	3.13e-08	602604	ebi-a-GCST90000514	Gastroesophageal reflux disease || id:ebi-a-GCST90000514	TRUE	reported	igd	2	TRUE
rs7541875	G	A	G	A	0.0273972	0.000582907	0.426069	0.424824	FALSE	FALSE	FALSE	ukb-b-6458	1	190957589	0.000636111	461113	0.36	Mouth/teeth dental problems: Mouth ulcers || id:ukb-b-6458	Mouth/teeth dental problems: Mouth ulcers	Mouth/teeth dental problems: Mouth ulcers || ||	TRUE	igd	1	190957589	0.00484976	1.61e-08	602604	ebi-a-GCST90000514	Gastroesophageal reflux disease || id:ebi-a-GCST90000514	TRUE	reported	igd	2	TRUE
rs7600261	T	C	T	C	0.0338034	-0.000127626	0.306391	0.305342	FALSE	FALSE	FALSE	ukb-b-6458	2	212622818	0.000684404	461113	0.85	Mouth/teeth dental problems: Mouth ulcers || id:ukb-b-6458	Mouth/teeth dental problems: Mouth ulcers	Mouth/teeth dental problems: Mouth ulcers || ||	TRUE	igd	2	212622818	0.00522051	9.47e-11	602604	ebi-a-GCST90000514	Gastroesophageal reflux disease || id:ebi-a-GCST90000514	TRUE	reported	igd	2	TRUE
rs761777	G	A	G	A	0.0345341	-0.000749534	0.254034	0.254439	FALSE	FALSE	FALSE	ukb-b-6458	10	134938075	0.000722442	461113	0.3	Mouth/teeth dental problems: Mouth ulcers || id:ukb-b-6458	Mouth/teeth dental problems: Mouth ulcers	Mouth/teeth dental problems: Mouth ulcers || ||	TRUE	igd	10	134938075	0.00554469	4.71e-10	602604	ebi-a-GCST90000514	Gastroesophageal reflux disease || id:ebi-a-GCST90000514	TRUE	reported	igd	2	TRUE
rs7675588	A	C	A	C	-0.0335228	0.000796426	0.794635	0.793638	FALSE	FALSE	FALSE	ukb-b-6458	4	80734978	0.000778704	461113	0.31	Mouth/teeth dental problems: Mouth ulcers || id:ukb-b-6458	Mouth/teeth dental problems: Mouth ulcers	Mouth/teeth dental problems: Mouth ulcers || ||	TRUE	igd	4	80734978	0.00595438	1.8e-08	602604	ebi-a-GCST90000514	Gastroesophageal reflux disease || id:ebi-a-GCST90000514	TRUE	reported	igd	2	TRUE
rs7685686	G	A	G	A	-0.0279222	-0.000135461	0.422353	0.422731	FALSE	FALSE	FALSE	ukb-b-6458	4	3207142	0.000638008	461113	0.83	Mouth/teeth dental problems: Mouth ulcers || id:ukb-b-6458	Mouth/teeth dental problems: Mouth ulcers	Mouth/teeth dental problems: Mouth ulcers || ||	TRUE	igd	4	3207142	0.00489191	1.14e-08	602604	ebi-a-GCST90000514	Gastroesophageal reflux disease || id:ebi-a-GCST90000514	TRUE	reported	igd	2	TRUE
rs773109	A	G	A	G	-0.0380572	-0.00133204	0.335269	0.334099	FALSE	FALSE	FALSE	ukb-b-6458	12	56374695	0.000668294	461113	0.0460002	Mouth/teeth dental problems: Mouth ulcers || id:ukb-b-6458	Mouth/teeth dental problems: Mouth ulcers	Mouth/teeth dental problems: Mouth ulcers || ||	TRUE	igd	12	56374695	0.00510213	8.71e-14	602604	ebi-a-GCST90000514	Gastroesophageal reflux disease || id:ebi-a-GCST90000514	TRUE	reported	igd	2	TRUE
rs7942368	T	C	T	C	-0.0339683	-0.000396292	0.214659	0.217454	FALSE	FALSE	FALSE	ukb-b-6458	11	76465362	0.000773538	461113	0.61	Mouth/teeth dental problems: Mouth ulcers || id:ukb-b-6458	Mouth/teeth dental problems: Mouth ulcers	Mouth/teeth dental problems: Mouth ulcers || ||	TRUE	igd	11	76465362	0.00591917	9.54e-09	602604	ebi-a-GCST90000514	Gastroesophageal reflux disease || id:ebi-a-GCST90000514	TRUE	reported	igd	2	TRUE
rs903678	A	G	A	G	0.0277378	0.000340386	0.339412	0.337006	FALSE	FALSE	FALSE	ukb-b-6458	1	201809918	0.000665688	461113	0.61	Mouth/teeth dental problems: Mouth ulcers || id:ukb-b-6458	Mouth/teeth dental problems: Mouth ulcers	Mouth/teeth dental problems: Mouth ulcers || ||	TRUE	igd	1	201809918	0.00508463	4.89e-08	602604	ebi-a-GCST90000514	Gastroesophageal reflux disease || id:ebi-a-GCST90000514	TRUE	reported	igd	2	TRUE
rs903959	A	T	A	T	0.0291631	1.02e-05	0.399262	0.397284	FALSE	TRUE	FALSE	ukb-b-6458	8	142630782	0.000644879	461113	0.99	Mouth/teeth dental problems: Mouth ulcers || id:ukb-b-6458	Mouth/teeth dental problems: Mouth ulcers	Mouth/teeth dental problems: Mouth ulcers || ||	TRUE	igd	8	142630782	0.00491608	2.99e-09	602604	ebi-a-GCST90000514	Gastroesophageal reflux disease || id:ebi-a-GCST90000514	TRUE	reported	igd	2	TRUE
rs9372625	A	G	A	G	-0.037727	-0.00086572	0.383042	0.38169	FALSE	FALSE	FALSE	ukb-b-6458	6	98344031	0.000650056	461113	0.18	Mouth/teeth dental problems: Mouth ulcers || id:ukb-b-6458	Mouth/teeth dental problems: Mouth ulcers	Mouth/teeth dental problems: Mouth ulcers || ||	TRUE	igd	6	98344031	0.0049537	2.62e-14	602604	ebi-a-GCST90000514	Gastroesophageal reflux disease || id:ebi-a-GCST90000514	TRUE	reported	igd	2	TRUE
rs9373363	G	A	G	A	-0.0326836	-0.000169252	0.253631	0.252587	FALSE	FALSE	FALSE	ukb-b-6458	6	143150043	0.000730384	461113	0.82	Mouth/teeth dental problems: Mouth ulcers || id:ukb-b-6458	Mouth/teeth dental problems: Mouth ulcers	Mouth/teeth dental problems: Mouth ulcers || ||	TRUE	igd	6	143150043	0.00555966	4.13e-09	602604	ebi-a-GCST90000514	Gastroesophageal reflux disease || id:ebi-a-GCST90000514	TRUE	reported	igd	2	TRUE
rs9396740	A	G	A	G	-0.031493	-0.000110892	0.248794	0.250801	FALSE	FALSE	FALSE	ukb-b-6458	6	17023108	0.000726498	461113	0.88	Mouth/teeth dental problems: Mouth ulcers || id:ukb-b-6458	Mouth/teeth dental problems: Mouth ulcers	Mouth/teeth dental problems: Mouth ulcers || ||	TRUE	igd	6	17023108	0.0055587	1.47e-08	602604	ebi-a-GCST90000514	Gastroesophageal reflux disease || id:ebi-a-GCST90000514	TRUE	reported	igd	2	TRUE
rs942065	A	G	A	G	0.0307384	-0.000122085	0.634045	0.632741	FALSE	FALSE	FALSE	ukb-b-6458	14	94032065	0.000655894	461113	0.85	Mouth/teeth dental problems: Mouth ulcers || id:ukb-b-6458	Mouth/teeth dental problems: Mouth ulcers	Mouth/teeth dental problems: Mouth ulcers || ||	TRUE	igd	14	94032065	0.00500925	8.45e-10	602604	ebi-a-GCST90000514	Gastroesophageal reflux disease || id:ebi-a-GCST90000514	TRUE	reported	igd	2	TRUE
rs9517313	C	G	C	G	0.0331144	-2.02e-05	0.383217	0.381242	FALSE	TRUE	FALSE	ukb-b-6458	13	99105892	0.000647908	461113	0.98	Mouth/teeth dental problems: Mouth ulcers || id:ukb-b-6458	Mouth/teeth dental problems: Mouth ulcers	Mouth/teeth dental problems: Mouth ulcers || ||	TRUE	igd	13	99105892	0.00494054	2.05e-11	602604	ebi-a-GCST90000514	Gastroesophageal reflux disease || id:ebi-a-GCST90000514	TRUE	reported	igd	2	TRUE
rs9529055	A	G	A	G	0.0266604	-0.000859127	0.475633	0.47644	FALSE	FALSE	FALSE	ukb-b-6458	13	66957533	0.000630733	461113	0.17	Mouth/teeth dental problems: Mouth ulcers || id:ukb-b-6458	Mouth/teeth dental problems: Mouth ulcers	Mouth/teeth dental problems: Mouth ulcers || ||	TRUE	igd	13	66957533	0.00481637	3.11e-08	602604	ebi-a-GCST90000514	Gastroesophageal reflux disease || id:ebi-a-GCST90000514	TRUE	reported	igd	2	TRUE
rs9542729	G	C	G	C	-0.0363194	0.000246805	0.20244	0.202035	FALSE	TRUE	FALSE	ukb-b-6458	13	31833578	0.000786278	461113	0.75	Mouth/teeth dental problems: Mouth ulcers || id:ukb-b-6458	Mouth/teeth dental problems: Mouth ulcers	Mouth/teeth dental problems: Mouth ulcers || ||	TRUE	igd	13	31833578	0.00599914	1.41e-09	602604	ebi-a-GCST90000514	Gastroesophageal reflux disease || id:ebi-a-GCST90000514	TRUE	reported	igd	2	TRUE
rs957345	G	C	G	C	0.0290528	-0.000921517	0.540235	0.540125	FALSE	TRUE	TRUE	ukb-b-6458	14	75276079	0.000631067	461113	0.14	Mouth/teeth dental problems: Mouth ulcers || id:ukb-b-6458	Mouth/teeth dental problems: Mouth ulcers	Mouth/teeth dental problems: Mouth ulcers || ||	TRUE	igd	14	75276079	0.00482393	1.72e-09	602604	ebi-a-GCST90000514	Gastroesophageal reflux disease || id:ebi-a-GCST90000514	TRUE	reported	igd	2	FALSE
rs9615905	T	C	T	C	0.0275657	0.000616565	0.458193	0.456738	FALSE	FALSE	FALSE	ukb-b-6458	22	48875699	0.000632076	461113	0.33	Mouth/teeth dental problems: Mouth ulcers || id:ukb-b-6458	Mouth/teeth dental problems: Mouth ulcers	Mouth/teeth dental problems: Mouth ulcers || ||	TRUE	igd	22	48875699	0.0048378	1.21e-08	602604	ebi-a-GCST90000514	Gastroesophageal reflux disease || id:ebi-a-GCST90000514	TRUE	reported	igd	2	TRUE
rs9636202	A	G	A	G	-0.035044	0.000170386	0.26663	0.267046	FALSE	FALSE	FALSE	ukb-b-6458	19	18449238	0.00071484	461113	0.81	Mouth/teeth dental problems: Mouth ulcers || id:ukb-b-6458	Mouth/teeth dental problems: Mouth ulcers	Mouth/teeth dental problems: Mouth ulcers || ||	TRUE	igd	19	18449238	0.00547191	1.51e-10	602604	ebi-a-GCST90000514	Gastroesophageal reflux disease || id:ebi-a-GCST90000514	TRUE	reported	igd	2	TRUE
