# Supplementary material for: Exploring the causal relationship between gastroesophageal reflux and oral lesions: A mendelian randomization study
Source: Front Genet. 2022 Nov 29;13:1046989. doi: 10.3389/fgene.2022.1046989 (PMC9745088; doi:10.3389/fgene.2022.1046989)
Supplement: Supplementary file 6 [file DataSheet5.csv]

id.exposure	id.outcome	outcome	exposure	method	nsnp	b	se	pval
ebi-a-GCST90000514	ukb-b-11161	Mouth/teeth dental problems: Painful gums || id:ukb-b-11161	Gastroesophageal reflux disease || id:ebi-a-GCST90000514	MR Egger	77	0.026394347	0.007459688	0.000695244
ebi-a-GCST90000514	ukb-b-11161	Mouth/teeth dental problems: Painful gums || id:ukb-b-11161	Gastroesophageal reflux disease || id:ebi-a-GCST90000514	Weighted median	77	0.009413891	0.001913832	8.70E-07
ebi-a-GCST90000514	ukb-b-11161	Mouth/teeth dental problems: Painful gums || id:ukb-b-11161	Gastroesophageal reflux disease || id:ebi-a-GCST90000514	Inverse variance weighted	77	0.008758933	0.001328755	4.34E-11
ebi-a-GCST90000514	ukb-b-11161	Mouth/teeth dental problems: Painful gums || id:ukb-b-11161	Gastroesophageal reflux disease || id:ebi-a-GCST90000514	Simple mode	77	0.009888257	0.004979183	0.050648794
ebi-a-GCST90000514	ukb-b-11161	Mouth/teeth dental problems: Painful gums || id:ukb-b-11161	Gastroesophageal reflux disease || id:ebi-a-GCST90000514	Weighted mode	77	0.009888257	0.004699471	0.038674976
ebi-a-GCST90000514	ukb-b-12849	Mouth/teeth dental problems: Loose teeth || id:ukb-b-12849	Gastroesophageal reflux disease || id:ebi-a-GCST90000514	MR Egger	77	0.011477439	0.011342248	0.31483016
ebi-a-GCST90000514	ukb-b-12849	Mouth/teeth dental problems: Loose teeth || id:ukb-b-12849	Gastroesophageal reflux disease || id:ebi-a-GCST90000514	Weighted median	77	0.004657994	0.002465903	0.058897043
ebi-a-GCST90000514	ukb-b-12849	Mouth/teeth dental problems: Loose teeth || id:ukb-b-12849	Gastroesophageal reflux disease || id:ebi-a-GCST90000514	Inverse variance weighted	77	0.009259929	0.002007526	3.98E-06
ebi-a-GCST90000514	ukb-b-12849	Mouth/teeth dental problems: Loose teeth || id:ukb-b-12849	Gastroesophageal reflux disease || id:ebi-a-GCST90000514	Simple mode	77	0.001000642	0.006571932	0.879385406
ebi-a-GCST90000514	ukb-b-12849	Mouth/teeth dental problems: Loose teeth || id:ukb-b-12849	Gastroesophageal reflux disease || id:ebi-a-GCST90000514	Weighted mode	77	0.002186752	0.006001517	0.716596105
ebi-a-GCST90000514	ukb-b-19191	Mouth/teeth dental problems: Toothache || id:ukb-b-19191	Gastroesophageal reflux disease || id:ebi-a-GCST90000514	MR Egger	77	-0.004975838	0.00990735	0.61697218
ebi-a-GCST90000514	ukb-b-19191	Mouth/teeth dental problems: Toothache || id:ukb-b-19191	Gastroesophageal reflux disease || id:ebi-a-GCST90000514	Weighted median	77	0.00254743	0.002373421	0.283129575
ebi-a-GCST90000514	ukb-b-19191	Mouth/teeth dental problems: Toothache || id:ukb-b-19191	Gastroesophageal reflux disease || id:ebi-a-GCST90000514	Inverse variance weighted	77	0.004038735	0.001763066	0.021978186
ebi-a-GCST90000514	ukb-b-19191	Mouth/teeth dental problems: Toothache || id:ukb-b-19191	Gastroesophageal reflux disease || id:ebi-a-GCST90000514	Simple mode	77	0.001047195	0.006625769	0.874837492
ebi-a-GCST90000514	ukb-b-19191	Mouth/teeth dental problems: Toothache || id:ukb-b-19191	Gastroesophageal reflux disease || id:ebi-a-GCST90000514	Weighted mode	77	0.001257552	0.006146903	0.838444763
ebi-a-GCST90000514	ukb-b-6458	Mouth/teeth dental problems: Mouth ulcers || id:ukb-b-6458	Gastroesophageal reflux disease || id:ebi-a-GCST90000514	MR Egger	77	0.04177879	0.019611096	0.036420579
ebi-a-GCST90000514	ukb-b-6458	Mouth/teeth dental problems: Mouth ulcers || id:ukb-b-6458	Gastroesophageal reflux disease || id:ebi-a-GCST90000514	Weighted median	77	0.009940645	0.003561053	0.005246591
ebi-a-GCST90000514	ukb-b-6458	Mouth/teeth dental problems: Mouth ulcers || id:ukb-b-6458	Gastroesophageal reflux disease || id:ebi-a-GCST90000514	Inverse variance weighted	77	0.009406138	0.003534807	0.007790791
ebi-a-GCST90000514	ukb-b-6458	Mouth/teeth dental problems: Mouth ulcers || id:ukb-b-6458	Gastroesophageal reflux disease || id:ebi-a-GCST90000514	Simple mode	77	0.008845566	0.008580587	0.305866062
ebi-a-GCST90000514	ukb-b-6458	Mouth/teeth dental problems: Mouth ulcers || id:ukb-b-6458	Gastroesophageal reflux disease || id:ebi-a-GCST90000514	Weighted mode	77	0.011547019	0.00807649	0.156899001
